# Supplementary material for: Not all errors are alike: modulation of error-related neural responses in musical joint action
Source: Soc Cogn Affect Neurosci. 2021 Feb 10;16(5):512–24. doi: 10.1093/scan/nsab019 (PMC8094995; doi:10.1093/scan/nsab019)
Supplement: nsab019_Supp [file nsab019_supp.zip]

Archive with 1 entries (1 files):
- scan-20-114-File008.docx
